# Supplementary material for: An Improved Phenotyping Method for Evaluation of Yam (Dioscorea spp.) Resistance to Nematodes Belonging to the Genera Meloidogyne and Scutellonema
Source: Plants (Basel). 2024 Apr 23;13(9):1175. doi: 10.3390/plants13091175 (PMC11085691; doi:10.3390/plants13091175)
Supplement: Supplementary file 1 [file plants-13-01175-s001.zip]

Archive with 1 entries (1 files):
- plants-2920536-supplementary.pdf
